# Supplementary material for: Advancing Immunoassay Precision: A Novel Preanalytical Method for Enhancing Thyroglobulin Measurement in the Presence of Tg Antibodies
Source: Int J Mol Sci. 2024 Dec 10;25(24):13252. doi: 10.3390/ijms252413252 (PMC11675399; doi:10.3390/ijms252413252)
Supplement: Supplementary file 1 [file ijms-25-13252-s001.zip]

Archive with 1 entries (1 files):
- ijms-3278732-supplementary.pdf
